# Supplementary material for: Low Hysteresis and Fatigue-Resistant Polyvinyl Alcohol/Activated Charcoal Hydrogel Strain Sensor for Long-Term Stable Plant Growth Monitoring
Source: Polymers (Basel). 2022 Dec 26;15(1):90. doi: 10.3390/polym15010090 (PMC9824891; doi:10.3390/polym15010090)
Supplement: Supplementary file 1 [file polymers-15-00090-s001.zip]

Archive with 1 entries (1 files):
- polymers-2101365-supplementary.pdf
